# Supplementary material for: Increased Temporal Variability of Gait in ASD: A Motion Capture and Machine Learning Analysis
Source: Biology (Basel). 2025 Jul 8;14(7):832. doi: 10.3390/biology14070832 (PMC12292520; doi:10.3390/biology14070832)
Supplement: Supplementary file 1 [file biology-14-00832-s001.zip]

Archive with 1 entries (1 files):
- biology-3696239-supplementary.pdf
